# Supplementary material for: Emotions and Ethical Decision-Making in Animal Ethics Committees
Source: Animals (Basel). 2018 Oct 17;8(10):181. doi: 10.3390/ani8100181 (PMC6210494; doi:10.3390/ani8100181)
Supplement: Supplementary file 1 [file animals-08-00181-s001.zip]

Archive with 1 entries (1 files):
- animals-350437-supplementary.xls
