# Supplementary material for: Emotions and Ethical Decision-Making in Animal Ethics Committees
Source: Animals (Basel). 2018 Oct 17;8(10):181. doi: 10.3390/ani8100181 (PMC6210494; doi:10.3390/ani8100181)
Supplement: Supplementary file 1 [file animals-08-00181-s001.zip › animals-350437-supplementary.xls]

## Sheet: Sheet1
A survey about ethical decision making in AECs
Q1. I am:	Crosstab Q. What role do you have in the committee? I am:
Answer Options	Scientist	Technician	Political layperson	Animal layperson	Chairperson	Response Percent	Response Count
Woman	15	6	7	11	1	55.6 %	40
Man	14	0	11	6	1	44.4 %	32
answered question	29	6	18	17	2		72
skipped question							0
Q2. Year of birth:	Crosstab Q. What role do you have in the committee? I am:
Answer Options	Scientist	Technician	Political layperson	Animal layperson	Chairperson	Response Count
	29	6	18	17	2	72
answered question	29	6	18	17	2	72
skipped question						0
Q3. I am a member of the following committee:	Crosstab Q. What role do you have in the committee? I am:
Answer Options	Scientist	Technician	Political layperson	Animal layperson	Chairperson	Response Count
	25	5	13	15	2	60
answered question	25	5	13	15	2	60
skipped question						12
Q4. Time in the committee:	Crosstab Q. What role do you have in the committee? I am:
Answer Options	Scientist	Technician	Political layperson	Animal layperson	Chairperson	Response Percent	Response Count
<1 år	2	2	2	0	0	8.5 %	6
1-3 år	14	2	8	5	2	43.7 %	31
4-6 år	7	2	6	9	0	33.8 %	24
7-9 år	3	0	0	1	0	5.6 %	4
>10 år	3	0	2	1	0	8.5 %	6
answered question	29	6	18	16	2		71
skipped question							1
Q5. What role do you have in the committee? I am:	Crosstab Q. What role do you have in the committee? I am:
Answer Options	Scientist	Technician	Political layperson	Animal layperson	Chairperson	Response Percent	Response Count
Scientist	29	0	0	0	0	40.3 %	29
Technician	0	6	0	0	0	8.3 %	6
Political layperson	0	0	18	0	0	25.0 %	18
Animal layperson	0	0	0	17	0	23.6 %	17
Chairperson	0	0	0	0	2	2.8 %	2
answered question	29	6	18	17	2		72
skipped question							0
Q6. I have studied the following topics at university (also shorter courses):	Crosstab Q. What role do you have in the committee? I am:
Answer Options	Scientist	Technician	Political layperson	Animal layperson	Chairperson	Response Percent	Response Count
Medicine	17	0	2	1	1	38.2 %	21
Veterinary medicine	5	0	0	3	0	14.5 %	8
Ethology	4	1	0	2	0	12.7 %	7
Biology	17	1	1	2	1	40.0 %	22
Laboratory animal science	18	2	0	2	1	41.8 %	23
Animal welfare	4	0	0	2	1	12.7 %	7
Animal care	4	3	0	1	0	14.5 %	8
Philosophy	4	0	4	2	0	18.2 %	10
Ethics	5	1	4	2	1	23.6 %	13
Theology	0	0	0	1	0	1.8 %	1
Law	3	0	2	4	1	18.2 %	10
Comments	7	1	13	8	0		29
answered question	28	5	8	12	2		55
skipped question							17
Q7. I have studied the following topics elsewhere:	Crosstab Q. What role do you have in the committee? I am:
Answer Options	Scientist	Technician	Political layperson	Animal layperson	Chairperson	Response Percent	Response Count
Medicine	4	0	1	0	0	13.9 %	5
Veterinary medicine	2	0	0	0	0	5.6 %	2
Biology	11	3	5	2	0	58.3 %	21
Ethology	2	1	0	0	0	8.3 %	3
Laboratory animal science	4	1	0	0	0	13.9 %	5
Animal welfare	1	0	0	1	0	5.6 %	2
Animal care	2	2	2	2	0	22.2 %	8
Philosophy	2	0	4	2	0	22.2 %	8
Ethics	2	1	5	0	0	22.2 %	8
Law	2	0	3	0	0	13.9 %	5
Theology	0	0	0	0	0	0.0 %	0
answered question	16	4	11	5	0		36
skipped question							36
Q8. When I started in the committee I had training related to ethical evaluation:	Crosstab Q. What role do you have in the committee? I am:
Answer Options	Scientist	Technician	Political layperson	Animal layperson	Chairperson	Response Percent	Response Count
Yes	13	4	7	8	1	47.1 %	33
No	16	2	10	8	1	52.9 %	37
answered question	29	6	17	16	2		70
skipped question							2
Q9. I have attended training for AEC members organized by the Swedish Board of Agriculture:	Crosstab Q. What role do you have in the committee? I am:
Answer Options	Scientist	Technician	Political layperson	Animal layperson	Chairperson	Response Percent	Response Count
Yes	23	5	14	14	0	77.8 %	56
No	6	1	4	3	2	22.2 %	16
answered question	29	6	18	17	2		72
skipped question							0
Q10. I think I have sufficient scientific knowledge for my task in the committee:	Crosstab Q. What role do you have in the committee? I am:
Answer Options	Scientist	Technician	Political layperson	Animal layperson	Chairperson	Response Percent	Response Count
Yes	29	5	12	11	2	81.9 %	59
No	0	1	6	6	0	18.1 %	13
answered question	29	6	18	17	2		72
skipped question							0
Q11. I think I have sufficient ethical knowledge for my task in the committee:	Crosstab Q. What role do you have in the committee? I am:
Answer Options	Scientist	Technician	Political layperson	Animal layperson	Chairperson	Response Percent	Response Count
Yes	26	5	16	14	2	87.5 %	63
No	3	1	2	3	0	12.5 %	9
answered question	29	6	18	17	2		72
skipped question							0
Q12. Multiple interests are represented in the committees. I see myself as primarily representing (choose one or more options):	Crosstab Q. What role do you have in the committee? I am:
Answer Options	Scientist	Technician	Political layperson	Animal layperson	Chairperson	Response Percent	Response Count
Other	1	0	2	1	1	6.9 %	5
Science	26	3	1	3	1	47.2 %	34
The public	5	1	13	4	0	31.9 %	23
The patients	9	0	4	1	0	19.4 %	14
The animals	15	6	4	17	0	58.3 %	42
answered question	29	6	18	17	2		72
skipped question							0
Q13. Comments:	Crosstab Q. What role do you have in the committee? I am:
Answer Options	Scientist	Technician	Political layperson	Animal layperson	Chairperson	Response Count
	4	0	8	4	0	16
answered question	4	0	8	4	0	16
skipped question						56
Q14. These statements concern your experience of panel group meetings:	Crosstab Q. What role do you have in the committee? I am:
a. There is a good climate for discussion
Answer Options	Scientist	Technician	Political layperson	Animal layperson	Chairperson	Rating Average	Response Count
1 Completely disagree	0	0	0	1	0		1
2	0	0	1	2	0		3
3	2	0	3	4	0		9
4	7	3	5	4	0		19
5 Completely agree	20	3	8	5	1		37
						4.28	69
b. I am being listened to
Answer Options	Scientist	Technician	Political layperson	Animal layperson	Chairperson	Rating Average	Response Count
1 Completely disagree	0	0	0	0	0		0
2	0	0	2	2	0		4
3	1	1	1	4	0		7
4	4	3	6	5	0		18
5 Completely agree	24	2	8	5	1		40
						4.36	69
c. My contributions are taken seriously
Answer Options	Scientist	Technician	Political layperson	Animal layperson	Chairperson	Rating Average	Response Count
1 Completely disagree	0	0	0	0	0		0
2	0	0	1	3	0		4
3	1	0	4	5	0		10
4	5	4	4	3	0		16
5 Completely agree	23	2	8	5	1		39
						4.3	69
d. I am able to influence the outcome
Answer Options	Scientist	Technician	Political layperson	Animal layperson	Chairperson	Rating Average	Response Count
1 Completely disagree	0	0	0	0	0		0
2	0	0	4	3	0		7
3	1	0	2	5	0		8
4	6	5	5	5	0		21
5 Completely agree	22	1	6	3	1		33
						4.16	69
e. The discussions are relevant
Answer Options	Scientist	Technician	Political layperson	Animal layperson	Chairperson	Rating Average	Response Count
1 Completely disagree	0	0	0	2	0		2
2	1	0	2	3	0		6
3	4	2	4	2	0		12
4	7	3	4	6	0		20
5 Completely agree	17	1	7	3	1		29
						3.99	69
f. There is enough space for ethical discussions
Answer Options	Scientist	Technician	Political layperson	Animal layperson	Chairperson	Rating Average	Response Count
1 Completely disagree	1	0	1	6	0		8
2	1	0	4	3	0		8
3	8	3	3	2	0		16
4	7	2	3	2	0		14
5 Completely agree	12	1	6	3	1		23
						3.52	69
g. Every application is given sufficient time
Answer Options	Scientist	Technician	Political layperson	Animal layperson	Chairperson	Rating Average	Response Count
1 Completely disagree	1	0	0	2	0		3
2	1	1	3	3	0		8
3	6	0	3	5	0		14
4	8	3	6	3	0		20
5 Completely agree	13	2	5	3	1		24
						3.78	69
answered question	29	6	17	16	1		69
skipped question							3
Q15. The following statements concern your experience of the plenary meetings:	Crosstab Q. What role do you have in the committee? I am:
a. There is a good climate for discussion
Answer Options	Scientist	Technician	Political layperson	Animal layperson	Chairperson	Rating Average	Response Count
1 Completely disagree	0	0	1	4	0		5
	0	0	2	3	0		5
	8	0	6	3	0		17
	12	3	1	4	1		21
5 Completely agree	9	2	8	2	1		22
						3.71	70
b. I am being listened to
Answer Options	Scientist	Technician	Political layperson	Animal layperson	Chairperson	Rating Average	Response Count
1 Completely disagree	0	0	1	1	0		2
	0	0	2	4	0		6
	0	2	3	4	0		9
	12	1	6	4	0		23
5 Completely agree	17	2	6	3	2		30
						4.04	70
c. My contributions are taken seriously
Answer Options	Scientist	Technician	Political layperson	Animal layperson	Chairperson	Rating Average	Response Count
1 Completely disagree	0	0	1	2	0		3
	0	0	2	4	0		6
	0	1	6	5	0		12
	13	2	4	2	0		21
5 Completely agree	16	2	5	3	2		28
						3.93	70
d. I am able to influence the outcome
Answer Options	Scientist	Technician	Political layperson	Animal layperson	Chairperson	Rating Average	Response Count
1 Completely disagree	0	0	2	3	0		5
	0	0	4	8	0		12
	1	2	4	1	0		8
	10	2	4	3	0		19
5 Completely agree	18	1	4	1	2		26
						3.7	70
e. The discussions are relevant
Answer Options	Scientist	Technician	Political layperson	Animal layperson	Chairperson	Rating Average	Response Count
1 Completely disagree	0	0	1	4	0		5
	2	1	3	6	0		12
	7	1	5	4	0		17
	11	3	3	0	1		18
5 Completely agree	9	0	6	2	1		18
						3.46	70
f. There is enough space for ethical discussions
Answer Options	Scientist	Technician	Political layperson	Animal layperson	Chairperson	Rating Average	Response Count
1 Completely disagree	0	0	2	10	0		12
	3	0	4	4	0		11
	9	3	3	0	0		15
	9	2	5	1	1		18
5 Completely agree	8	0	4	1	1		14
						3.16	70
g. Every application is given sufficient time
Answer Options	Scientist	Technician	Political layperson	Animal layperson	Chairperson	Rating Average	Response Count
1 Completely disagree	0	0	0	6	0		6
	4	1	4	6	0		15
	5	2	3	2	0		12
	10	2	7	2	0		21
5 Completely agree	10	0	4	0	2		16
						3.37	70
answered question	29	5	18	16	2		70
skipped question							2
Q16. Comments on this section	Crosstab Q. What role do you have in the committee? I am:
Answer Options	Scientist	Technician	Political layperson	Animal layperson	Chairperson	Response Count
	5	0	6	4	1	16
answered question	5	0	6	4	1	16
skipped question						56
Questions regarding the ethical evaluation
Q17. Choose the number between 1 and 5 that best describes to what extent you disagree or agree for the following statements:	Crosstab Q. What role do you have in the committee? I am:
a. I feel certain as to how to interpret what benefit can be considered ”valid in the view of the public” (wording from the Swedish Animal Welfare Act)
Answer Options	Scientist	Technician	Political layperson	Animal layperson	Chairperson	Rating Average	Response Count
1 Completely disagree	0	0	1	3	0		4
	1	1	1	1	0		4
	0	2	4	3	0		9
	23	1	8	7	1		40
5 Completely agree	4	1	4	3	1		13
						3.77	70
b. I feel certain as to how to decide whether or not alternative methods to animal testing could be used as replacement
Answer Options	Scientist	Technician	Political layperson	Animal layperson	Chairperson	Rating Average	Response Count
1 Completely disagree	0	0	4	7	0		11
	1	3	5	5	0		14
	6	1	7	2	1		17
	16	1	1	1	0		19
5 Completely agree	5	0	1	2	1		9
						3.01	70
c. I feel certain as to how to decide whether or not the proposed methods could be refined
Answer Options	Scientist	Technician	Political layperson	Animal layperson	Chairperson	Rating Average	Response Count
1 Completely disagree	0	0	1	6	0		7
	2	1	7	3	0		13
	9	2	6	2	0		19
	16	2	3	3	1		25
5 Completely agree	1	0	0	3	1		5
						3.12	69
d. I feel certain as to how to decide whether or not the suggested number of animals is reasonable
Answer Options	Scientist	Technician	Political layperson	Animal layperson	Chairperson	Rating Average	Response Count
1 Completely disagree	1	0	1	6	0		8
	2	1	7	7	0		17
	8	2	6	2	0		18
	14	2	4	2	1		23
5 Completely agree	3	0	0	0	1		4
						2.97	70
e. I feel certain as to how to evaluate whether ot not the potential suffering is greater than what is ”absolutely necessary” (wording from the Swedish Animal Welfare Act)
Answer Options	Scientist	Technician	Political layperson	Animal layperson	Chairperson	Rating Average	Response Count
1 Completely disagree	0	0	1	5	0		6
	2	0	4	1	0		7
	7	1	5	4	0		17
	15	4	7	3	1		30
5 Completely agree	4	0	1	4	1		10
						3.44	70
f. I feel certain as to how to evaluate what is a reasonable end point
Answer Options	Scientist	Technician	Political layperson	Animal layperson	Chairperson	Rating Average	Response Count
1 Completely disagree	0	0	0	2	0		2
	1	0	3	6	0		10
	1	1	5	0	0		7
	17	4	10	8	0		39
5 Completely agree	9	0	0	1	2		12
						3.7	70
Comments	2	0	4	2	0		8
answered question	28	5	18	17	2		70
skipped question							2
Q18. How much do you think the following aspects of an application affects the evaluation?	Crosstab Q. What role do you have in the committee? I am:
a. The purpose of the study
Answer Options	Scientist	Technician	Political layperson	Animal layperson	Chairperson	Rating Average	Response Count
1 To a very small extent	0	0	0	9	0		9
	2	0	3	0	0		5
	3	0	3	2	0		8
	12	1	6	1	2		22
5 To a very large extent	11	4	6	5	0		26
						3.73	70
b. The number of animals that will be used
Answer Options	Scientist	Technician	Political layperson	Animal layperson	Chairperson	Rating Average	Response Count
1 To a very small extent	2	0	1	8	0		11
	5	0	4	2	1		12
	12	1	8	3	0		24
	5	3	3	3	1		15
5 To a very large extent	4	1	2	1	0		8
						2.96	70
c. Which animal species will be used
Answer Options	Scientist	Technician	Political layperson	Animal layperson	Chairperson	Rating Average	Response Count
1 To a very small extent	2	0	1	3	0		6
	6	2	4	3	0		15
	6	2	5	4	1		18
	7	0	5	3	1		16
5 To a very large extent	7	1	3	4	0		15
						3.27	70
d. The potential suffering for the animals
Answer Options	Scientist	Technician	Political layperson	Animal layperson	Chairperson	Rating Average	Response Count
1 To a very small extent	0	0	0	4	0		4
	0	0	2	4	0		6
	0	0	3	4	0		7
	11	1	9	0	0		21
5 To a very large extent	17	4	4	5	2		32
						4.01	70
e. The scientific quality of the study
Answer Options	Scientist	Technician	Political layperson	Animal layperson	Chairperson	Rating Average	Response Count
1 To a very small extent	0	0	0	6	0		6
	2	0	1	3	0		6
	9	1	3	4	1		18
	12	2	7	1	1		23
5 To a very large extent	5	2	7	3	0		17
						3.56	70
f. The potential benefit to humans
Answer Options	Scientist	Technician	Political layperson	Animal layperson	Chairperson	Rating Average	Response Count
1 To a very small extent	0	0	0	6	0		6
	1	0	2	1	0		4
	6	0	4	2	1		13
	12	4	4	2	1		23
5 To a very large extent	9	1	8	6	0		24
						3.79	70
g. The potential benefit to animals
Answer Options	Scientist	Technician	Political layperson	Animal layperson	Chairperson	Rating Average	Response Count
1 To a very small extent	1	0	2	7	1		11
	5	1	4	4	0		14
	8	1	5	2	0		16
	11	3	5	2	1		22
5 To a very large extent	3	0	2	2	0		7
						3	70
h. The potential benefit to the environment
Answer Options	Scientist	Technician	Political layperson	Animal layperson	Chairperson	Rating Average	Response Count
1 To a very small extent	4	0	2	9	1		16
	8	3	2	4	0		17
	8	1	9	1	1		20
	5	1	3	1	0		10
5 To a very large extent	2	0	2	1	0		5
						2.57	68
i. The options for alternative methods
Answer Options	Scientist	Technician	Political layperson	Animal layperson	Chairperson	Rating Average	Response Count
1 To a very small extent	0	0	0	9	0		9
	7	0	8	5	0		20
	10	3	4	0	1		18
	9	0	4	0	0		13
5 To a very large extent	2	1	2	3	1		9
						2.9	69
j. Whether or not the study is categorized as of small, moderate, considerable or terminal difficulty
Answer Options	Scientist	Technician	Political layperson	Animal layperson	Chairperson	Rating Average	Response Count
1 To a very small extent	0	0	2	5	0		7
	6	1	0	4	1		12
	11	0	4	2	0		17
	6	1	7	3	0		17
5 To a very large extent	5	3	4	3	1		16
						3.33	69
Comments	5	0	3	3	0		11
answered question	28	5	18	17	2		70
skipped question							2
Q19.I feel like all the previous aspects are being considered during the AEC meetings:	Crosstab Q. What role do you have in the committee? I am:
Answer Options	Scientist	Technician	Political layperson	Animal layperson	Chairperson	Response Percent	Response Count
Yes	23	2	11	4	2	61.8 %	42
No	5	3	6	12	0	38.2 %	26
Comments	9	1	9	5	0		24
answered question	28	5	17	16	2		68
skipped question							4
Q20. I feel like all us committee members have similar views on what are the ethical aspects of animal testing:	Crosstab Q. What role do you have in the committee? I am:
Answer Options	Scientist	Technician	Political layperson	Animal layperson	Chairperson	Response Percent	Response Count
Yes	14	3	7	3	2	42.0 %	29
No	14	2	10	14	0	58.0 %	40
Comments	5	0	4	3	0		12
answered question	28	5	17	17	2		69
skipped question							3
Q21.When I am weighing the animals’ potential suffering against the potential benefits, I generally have the following outlook:	Crosstab Q. What role do you have in the committee? I am:
a. All animal testing that can lead to any kind of benefit to humans is necessary and thereby justified
Answer Options	Scientist	Technician	Political layperson	Animal layperson	Chairperson	Rating Average	Response Count
1 Completely disagree	8	2	5	15	2		32
	9	2	2	0	0		13
	6	1	5	1	0		13
	3	0	5	0	0		8
5 Completely agree	2	0	1	1	0		4
						2.13	70
b. All animal testing that can lead to curing human diseases is necessary and thereby justified
Answer Options	Scientist	Technician	Political layperson	Animal layperson	Chairperson	Rating Average	Response Count
1 Completely disagree	6	2	1	9	1		19
	3	1	6	6	0		16
	5	1	3	0	0		9
	9	1	6	1	0		17
5 Completely agree	5	0	2	1	1		9
						2.73	70
c. All animal testing that is not directly about finding cures for human diseases but that onstead can be considered ’basic research’ is necessary and thereby justified
Answer Options	Scientist	Technician	Political layperson	Animal layperson	Chairperson	Rating Average	Response Count
1 Completely disagree	5	2	1	14	1		23
	3	1	7	1	0		12
	7	1	7	0	1		16
	10	1	3	1	0		15
5 Completely agree	3	0	0	1	0		4
						2.5	70
d. Only animal testing that can benefit animals is necessary and thereby justified
Answer Options	Scientist	Technician	Political layperson	Animal layperson	Chairperson	Rating Average	Response Count
1 Completely disagree	19	4	9	13	2		47
	4	0	6	1	0		11
	5	1	2	0	0		8
	0	0	1	2	0		3
5 Completely agree	0	0	0	1	0		1
						1.57	70
e. Only animal testing that can benefit the environment is necessary and thereby justified
Answer Options	Scientist	Technician	Political layperson	Animal layperson	Chairperson	Rating Average	Response Count
1 Completely disagree	20	4	9	15	2		50
	3	1	6	1	0		11
	4	0	2	0	0		6
	1	0	1	0	0		2
5 Completely agree	0	0	0	1	0		1
						1.47	70
f. Mice and rats can suffer in a comparable way to humans
Answer Options	Scientist	Technician	Political layperson	Animal layperson	Chairperson	Rating Average	Response Count
1 Completely disagree	4	1	1	1	0		7
	4	0	7	1	0		12
	10	2	2	2	0		16
	8	0	5	3	0		16
5 Completely agree	2	2	3	10	2		19
						3.4	70
g. I generally consider human suffering (physical and psychological) more important than that of animals
Answer Options	Scientist	Technician	Political layperson	Animal layperson	Chairperson	Rating Average	Response Count
1 Completely disagree	1	2	3	6	2		14
	5	1	2	6	0		14
	4	0	2	4	0		10
	10	2	7	1	0		20
5 Completely agree	8	0	4	0	0		12
						3.03	70
h. I generally consider human and animal suffering to be of equal importance
Answer Options	Scientist	Technician	Political layperson	Animal layperson	Chairperson	Rating Average	Response Count
1 Completely disagree	8	1	3	3	0		15
	9	1	6	1	0		17
	4	1	2	3	0		10
	6	0	5	5	0		16
5 Completely agree	1	2	2	5	2		12
						2.9	70
Comments	9	0	2	3	1		15
answered question	28	5	18	17	2		70
skipped question							2
Questions about the role of our emotions in ethical decision making
Q22. Choose the number between 1 and 5 that best represents to what extent you agree or disagree for the following statements:	Crosstab Q. What role do you have in the committee? I am:
a. I often get emotionally involved with my work in the AEC
Answer Options	Scientist	Technician	Political layperson	Animal layperson	Chairperson	Rating Average	Response Count
1 Completely disagree	6	0	1	1	1		9
	8	0	4	2	0		14
	4	2	4	3	1		14
	8	1	2	6	0		17
5 Completely agree	0	2	7	5	0		14
						3.19	68
b. I often react positively about the potential benefit of a study
Answer Options	Scientist	Technician	Political layperson	Animal layperson	Chairperson	Rating Average	Response Count
1 Completely disagree	1	1	0	2	0		4
	1	0	4	3	0		8
	7	2	5	6	1		21
	13	2	7	1	1		24
5 Completely agree	4	0	2	5	0		11
						3.44	68
c. I often react negatively about the potential animal suffering
Answer Options	Scientist	Technician	Political layperson	Animal layperson	Chairperson	Rating Average	Response Count
1 Completely disagree	1	0	0	1	0		2
	7	0	6	0	0		13
	9	1	6	2	2		20
	9	3	3	2	0		17
5 Completely agree	0	1	3	12	0		16
						3.47	68
d. I generally make decisions without being influenced by my emotions
Answer Options	Scientist	Technician	Political layperson	Animal layperson	Chairperson	Rating Average	Response Count
1 Completely disagree	3	1	1	2	0		7
	4	2	5	5	0		16
	3	0	3	0	0		6
	11	2	4	5	0		22
5 Completely agree	5	0	5	5	2		17
						3.38	68
e. I generally think that arguments and decisions should be based on reason rather than emotions
Answer Options	Scientist	Technician	Political layperson	Animal layperson	Chairperson	Rating Average	Response Count
1 Completely disagree	0	1	0	3	0		4
	3	1	2	2	0		8
	3	1	5	2	0		11
	11	2	8	4	0		25
5 Completely agree	9	0	2	6	2		19
						3.7	67
f. I try to see things from everyone’s perspective before making a decision
Answer Options	Scientist	Technician	Political layperson	Animal layperson	Chairperson	Rating Average	Response Count
1 Completely disagree	0	0	0	0	0		0
	0	0	1	0	0		1
	2	1	0	2	0		5
	8	2	12	4	0		26
5 Completely agree	16	2	5	11	2		36
						4.43	68
g. My emotions are easily influenced by the atmosphere and by the other committee members
Answer Options	Scientist	Technician	Political layperson	Animal layperson	Chairperson	Rating Average	Response Count
1 Completely disagree	9	1	8	5	2		25
	10	4	4	7	0		25
	4	0	5	2	0		11
	3	0	1	2	0		6
5 Completely agree	0	0	0	1	0		1
						2.01	68
Comments	0	0	2	2	0		4
answered question	26	5	18	17	2		68
skipped question							4
Q23. Choose the number between 1 and 5 that best represents to what extent you agree or disagree for the following statements:	Crosstab Q. What role do you have in the committee? I am:
a. I feel for the people that might benefit from the studies we evaluate
Answer Options	Scientist	Technician	Political layperson	Animal layperson	Chairperson	Rating Average	Response Count
1 Completely disagree	0	0	1	3	1		5
	1	0	1	1	0		3
	7	1	3	3	0		14
	9	2	7	3	0		21
5 Completely agree	9	2	6	7	1		25
						3.85	68
b. I imagine being in these people’s (patients) situation
Answer Options	Scientist	Technician	Political layperson	Animal layperson	Chairperson	Rating Average	Response Count
1 Completely disagree	0	0	2	1	1		4
	5	0	1	2	0		8
	11	2	4	2	0		19
	3	2	5	5	0		15
5 Completely agree	7	1	6	7	1		22
						3.63	68
c. I feel for the animals that are used in the studies we evaluate
Answer Options	Scientist	Technician	Political layperson	Animal layperson	Chairperson	Rating Average	Response Count
1 Completely disagree	0	0	1	1	1		3
	3	0	3	0	0		6
	4	0	2	1	0		7
	9	2	7	2	0		20
5 Completely agree	10	3	5	13	1		32
						4.06	68
d. I imagine being in these animals’ situation
Answer Options	Scientist	Technician	Political layperson	Animal layperson	Chairperson	Rating Average	Response Count
1 Completely disagree	1	0	1	0	1		3
	4	0	3	0	0		7
	5	1	3	2	0		11
	6	2	9	1	0		18
5 Completely agree	10	2	2	14	1		29
						3.93	68
e. I feel for the researchers that apply for ethical approval
Answer Options	Scientist	Technician	Political layperson	Animal layperson	Chairperson	Rating Average	Response Count
1 Completely disagree	1	0	3	5	1		10
	5	1	5	5	0		16
	7	3	5	4	0		19
	10	1	4	1	0		16
5 Completely agree	3	0	1	2	1		7
						2.91	68
f. I imagine being in these researchers’ situation
Answer Options	Scientist	Technician	Political layperson	Animal layperson	Chairperson	Rating Average	Response Count
1 Completely disagree	2	0	2	3	1		8
	3	1	2	5	0		11
	7	1	8	5	0		21
	11	3	6	2	0		22
5 Completely agree	3	0	0	2	1		6
						3.1	68
g. I feel for the staff that carry out animal testing procedures
Answer Options	Scientist	Technician	Political layperson	Animal layperson	Chairperson	Rating Average	Response Count
1 Completely disagree	1	0	2	5	1		9
	3	0	1	3	0		7
	8	1	9	3	0		21
	8	3	5	2	0		18
5 Completely agree	6	1	1	4	1		13
						3.28	68
h. I imagine being in these people’s (animal care staff) situation
Answer Options	Scientist	Technician	Political layperson	Animal layperson	Chairperson	Rating Average	Response Count
1 Completely disagree	1	0	2	2	1		6
	4	0	3	6	0		13
	8	1	8	3	0		20
	8	3	5	1	0		17
5 Completely agree	5	1	0	5	1		12
						3.24	68
Comments	2	0	0	4	1		7
answered question	26	5	18	17	2		68
skipped question							4
Q24. Suggestions about how the ethical evaluation can be improved:	Crosstab Q. What role do you have in the committee? I am:
Answer Options	Scientist	Technician	Political layperson	Animal layperson	Chairperson	Response Count
	8	2	10	14	1	35
answered question	8	2	10	14	1	35
skipped question						37
Q25. Feedback on this survey:	Crosstab Q. What role do you have in the committee? I am:
Answer Options	Scientist	Technician	Political layperson	Animal layperson	Chairperson	Response Count
	4	0	7	6	0	17
answered question	4	0	7	6	0	17
skipped question						55
